# Supplementary material for: Sex differences in the genetic architecture of depression
Source: Sci Rep. 2020 Jun 18;10:9927. doi: 10.1038/s41598-020-66672-9 (PMC7303215; doi:10.1038/s41598-020-66672-9)
Supplement: Supplementary file 2 — Supplementary information 2. [file 41598_2020_66672_MOESM2_ESM.xlsx]

## Sheet: Sheet1
Supplementary Table S3 Allele and genotype frequencies of potential candidate genes between males and females (P < 1E-03)
CHR	POS	REF	ALT	GENE	TYPE	EXON	HGVS.c	HGVS.p	SIFT	PP2	CADD	LRT	MT	Allelic Frequency									MDD Female, N=707			MDD Male, N=293			Dominant Model					Recessive Model					CATT.p	Allelic Frequency									CHBJPT Female, N=105
														MDD Female, REF	MDD Female, ALT	MDD Male, REF	MDD Female, ALT	Chisq.p	FET.p	95% CI (low)	95% CI (high)	OR	REF	HET	HOM	REF	HET	HOM	chisq.p	FET.p	95% CI (low)	95% CI (high)	OR	chisq.p	FET.p	95% CI (low)	95% CI (high)	OR		CHBJPT Female, REF	CHBJPT Female, ALT	CHBJPT Male, REF	CHBJPT Female, ALT	Chisq.p	FET.p	95% CI (low)	95% CI (high)	OR	REF
chr1	46073517	G	A	NASP	missense_variant	6/15	c.934G>A	p.Asp312Asn	NA	0	5.98	N	N	1391	23	586	0	0.00404185	0.000681942	2.4	Inf	Inf	684	23	0	293	0	0	0.00383107	0.00063724	2.4	Inf	Inf	NaN	1	0	Inf	0	0.00997708	207	3	202	2	1	1	0.17	18	1.5	102
chr1	155707954	CAGA	C	DAP3	disruptive_inframe_deletion	14/14	c.1124_1126delAAG	p.Glu375del	NA	NA	3.666	NA	NA	1344	70	576	10	0.00117773	0.000402156	1.5	6.6	3	637	70	0	283	10	0	0.000919731	0.000305298	1.6	6.9	3.1	NaN	1	0	Inf	0	0.0013878	196	14	198	6	0.123998	0.107286	0.83	7.6	2.4	91
chr4	103556114	A	T	MANBA	missense_variant	16/17	c.2246T>A	p.Leu749His	0	0.544	16.01	N	N	1372	42	582	4	0.00325621	0.000928284	1.6	17	4.5	666	40	1	289	4	0	0.00360458	0.00122707	1.6	17	4.4	1	1	0.01	Inf	Inf	0.00608427	208	2	200	4	0.654842	0.443634	0.04	3.4	0.48	103
chr4	166259061	C	G	MSMO1	missense_variant	3/6	c.376C>G	p.Pro126Ala	0.39	0.028	19.63	D	D	1385	29	585	1	0.00321401	0.000792829	2	500	12	678	29	0	292	1	0	0.00298589	0.000725343	2	511	12	NaN	1	0	Inf	0	0.00671283	207	3	199	5	0.690295	0.497926	0.09	3	0.58	102
chr5	54403958	G	A	GZMA	missense_variant	4/5	c.363G>A	p.Met121Ile	0.05	0.31822	7.247	N	N	1414	0	580	6	0.000775118	0.000621318	0	0.35	0	707	0	0	287	6	0	0.000761011	0.00061004	0	0.35	0	NaN	1	0	Inf	0	0.00124773	208	2	204	0	0.491234	0.498895	0.18	Inf	Inf	103
chr5	79741133	C	T	ZFYVE16	missense_variant	7/19	c.2633C>T	p.Pro878Leu	0.02	0.999	35	D	D	1414	0	580	6	0.000775118	0.000621318	0	0.35	0	707	0	0	287	6	0	0.000761011	0.00061004	0	0.35	0	NaN	1	0	Inf	0	0.00124773	209	1	203	1	1	1	0.01	77	0.97	104
chr5	169310184	C	T	FAM196B	missense_variant	2/4	c.719G>A	p.Arg240His	0.12	NA	0.023	N	N	1396	18	563	23	0.000276997	0.00036023	0.16	0.62	0.32	689	18	0	272	19	2	0.00112907	0.00107144	0.17	0.68	0.34	0.155195	0.0856416	0	2.2	0	0.000244779	205	5	199	5	1	1	0.22	4.3	0.97	100
chr6	1611802	G	GGGC	FOXC1	disruptive_inframe_insertion	1/1	c.1139_1141dupGCG	p.Gly380dup	NA	NA	9.456	NA	NA	1202	212	460	126	0.000521133	0.00050682	0.5	0.83	0.64	582	38	87	221	18	54	0.0160824	0.0144378	0.47	0.93	0.66	0.0149731	0.0126853	0.42	0.92	0.62	0.00842548	139	71	140	64	0.67159	0.602025	0.73	1.7	1.1	44
chr6	123594510	T	TA	TRDN	splice_region_variant&intron_variant	27/40	c.1598-3dupT	NA	NA	NA	9	NA	NA	1084	330	407	179	0.000926723	0.000873163	0.56	0.86	0.69	495	94	118	183	41	69	0.0242331	0.0212845	0.53	0.96	0.71	0.0145719	0.0126651	0.46	0.92	0.65	0.00861938	86	124	98	106	0.176416	0.166249	0.89	2	1.3	18
chr6	144263532	C	A	PLAGL1	missense_variant	8/8	c.421G>T	p.Ala141Ser	1	0	0.009	N	N	1374	40	550	36	0.00067369	0.000737605	0.27	0.73	0.44	668	38	1	258	34	1	0.000668542	0.000784668	0.26	0.72	0.43	1	0.500358	0.01	33	0.41	0.000461752	200	10	201	3	0.101435	0.08766	0.84	19	3.3	96
chr8	494658	GGGCGGC	G	TDRP	inframe_deletion	1/4	c.94_99delGCCGCC	p.Ala32_Ala33del	NA	NA	3.098	NA	NA	1215	199	466	120	0.000477369	0.000476627	0.49	0.82	0.64	559	97	51	211	44	38	0.0198293	0.0168538	0.49	0.95	0.68	0.00531506	0.00486709	0.33	0.84	0.52	0.00336428	174	36	174	30	0.587182	0.505772	0.68	2.1	1.2	71
chr8	25715966	G	A	EBF2	missense_variant	14/16	c.1397C>T	p.Thr466Met	0	0.967	27.3	D	D	1414	0	579	7	0.000214664	0.000180725	0	0.29	0	707	0	0	286	7	0	0.000209216	0.000176138	0	0.28	0	NaN	1	0	Inf	0	0.000397928	210	0	204	0	NaN	1	0	Inf	0	105
chr8	144942127	G	T	EPPK1	missense_variant	2/2	c.5295C>A	p.Asn1765Lys	0.92	NA	1.057	NA	N	1411	3	576	10	0.000502762	0.000506598	0.02	0.48	0.12	704	3	0	283	10	0	0.000481724	0.000485387	0.02	0.47	0.12	NaN	1	0	Inf	0	0.000391646	210	0	204	0	NaN	1	0	Inf	0	105
chr10	101460808	C	G	ENTPD7	missense_variant	11/13	c.1414C>G	p.Arg472Gly	0.3	1	20	D	D	1411	3	576	10	0.000502762	0.000506598	0.02	0.48	0.12	704	3	0	283	10	0	0.000481724	0.000485387	0.02	0.47	0.12	NaN	1	0	Inf	0	0.000391646	210	0	204	0	NaN	1	0	Inf	0	105
chr14	105477569	T	G	CDCA4	missense_variant	2/2	c.698A>C	p.His233Pro	0	0.998	18.85	D	D	1412	2	577	9	0.000455821	0.000458315	0.01	0.44	0.09	705	2	0	284	9	0	0.000439436	0.000441838	0.01	0.44	0.09	NaN	1	0	Inf	0	0.000417126	210	0	201	3	0.236324	0.118749	0	2.3	0	105
chr14	105477570	G	T	CDCA4	missense_variant	2/2	c.697C>A	p.His233Asn	0.01	0.881	15.67	N	D	1412	2	577	9	0.000455821	0.000458315	0.01	0.44	0.09	705	2	0	284	9	0	0.000439436	0.000441838	0.01	0.44	0.09	NaN	1	0	Inf	0	0.000417126	210	0	201	3	0.236324	0.118749	0	2.3	0	105
chr15	74425505	C	T	ISLR2	missense_variant	4/4	c.410C>T	p.Ser137Phe	0.19	0.003	8.408	U	D	1366	48	581	5	0.00215737	0.000647997	1.6	13	4.1	659	48	0	288	5	0	0.00186902	0.000550191	1.6	14	4.2	NaN	1	0	Inf	0	0.00320659	204	6	197	7	0.957652	0.784533	0.23	2.9	0.83	99
chr17	73615887	A	G	MYO15B	splice_region_variant&intron_variant	45/62	c.7184+8A>G	NA	NA	NA	6.033	NA	NA	1164	250	524	62	9.03555e-05	4.67498e-05	1.3	2.5	1.8	478	208	21	232	60	1	0.00032602	0.000229678	1.3	2.6	1.8	0.0191411	0.00770853	1.4	370	8.9	5.85357e-05	179	31	168	36	0.507061	0.504808	0.46	1.4	0.81	76
chr17	73617104	A	C	MYO15B	splice_region_variant&intron_variant	48/62	c.7609-7A>C	NA	NA	NA	5.116	NA	NA	1141	273	519	67	2.65729e-05	1.4702e-05	1.4	2.5	1.9	458	225	24	228	63	2	7.26547e-05	5.02071e-05	1.4	2.7	1.9	0.0254467	0.0144575	1.2	45	5.1	1.62566e-05	175	35	167	37	0.791014	0.699603	0.52	1.6	0.9	72
chr19	10385540	A	T	ICAM1	missense_variant	2/7	c.167A>T	p.Lys56Met	0.1	0	0.03	N	P	1271	143	554	32	0.00109703	0.000658088	1.3	3	1.9	574	123	10	262	30	1	0.00189726	0.00135477	1.3	3.1	2	0.251072	0.190715	0.59	182	4.2	0.0010261	193	17	192	12	0.490579	0.443178	0.61	3.3	1.4	89
chr19	10426524	G	A	FDX1L	splice_region_variant&intron_variant	1/4	c.154+4C>T	NA	NA	NA	9.108	NA	NA	1269	145	558	28	0.000105284	3.69232e-05	1.5	3.6	2.3	574	121	12	266	26	1	0.000239801	0.000135381	1.5	3.7	2.3	0.156693	0.123431	0.74	216	5	0.000126143	197	13	193	11	0.890893	0.834382	0.47	2.9	1.2	92
chr19	10426597	T	C	FDX1L	missense_variant	1/5	c.85A>G	p.Arg29Gly	0	0.069	0.017	N	N	1269	145	558	28	0.000105284	3.69232e-05	1.5	3.6	2.3	574	121	12	266	26	1	0.000239801	0.000135381	1.5	3.7	2.3	0.156693	0.123431	0.74	216	5	0.000126143	197	13	193	11	0.890893	0.834382	0.47	2.9	1.2	92
chr19	10449514	T	C	ICAM3	missense_variant	2/7	c.187A>G	p.Ile63Val	0.83	0.013	0.001	N	N	1279	135	560	26	0.000189127	9.09893e-05	1.5	3.6	2.3	584	111	12	267	26	0	0.000815002	0.000423626	1.4	3.5	2.2	0.0542915	0.0229492	1.2	Inf	Inf	0.00038505	198	12	194	10	0.881349	0.827582	0.45	3.1	1.2	93
chr19	10531609	C	T	PDE4A	missense_variant	1/15	c.169C>T	p.Arg57Trp	0.04	NA	23.5	N	D	1294	120	566	20	7.77623e-05	2.85529e-05	1.6	4.5	2.6	598	98	11	273	20	0	0.000336714	0.000168139	1.5	4.3	2.5	0.0696955	0.0399274	1.1	Inf	Inf	0.000202968	200	10	193	11	0.945648	0.82536	0.33	2.3	0.88	95
chr19	56702323	C	T	ZSCAN5B	missense_variant	3/4	c.622G>A	p.Val208Ile	0.26	NA	0.063	NA	P	897	517	322	264	0.000481064	0.000424986	0.58	0.86	0.7	285	327	95	88	146	59	0.00281941	0.00251758	0.47	0.86	0.64	0.0100197	0.00925359	0.42	0.9	0.62	0.000415156	140	70	124	80	0.253195	0.221361	0.51	1.2	0.78	44
chr21	47734713	G	A	C21orf58	missense_variant	5/8	c.526C>T	p.Pro176Ser	0.07	0.865	16.82	N	N	1404	10	570	16	0.000629453	0.00070157	0.1	0.6	0.25	697	10	0	277	16	0	0.000578855	0.000646525	0.1	0.59	0.25	NaN	1	0	Inf	0	0.000327674	207	3	199	5	0.690295	0.497926	0.09	3	0.58	102
chr21	47777063	G	A	PCNT	missense_variant	13/47	c.2111G>A	p.Gly704Glu	1	0	3.387	NA	P	287	1127	160	426	0.000766868	0.000765705	1.2	1.9	1.5	29	229	449	18	124	151	0.220876	0.188722	0.79	2.9	1.5	0.000568251	0.000506065	1.2	2.2	1.6	0.0005545	50	160	42	162	0.502881	0.478575	0.51	1.4	0.83	7
[truncated: 16 more columns]
